# Supplementary material for: Pituitary Suppression with Gonadotropin-Releasing Hormone Agonist Prior to Artificial Endometrial Preparation in Frozen–Thawed Embryo Transfer Cycles: A Systematic Review and Meta-Analysis of Different Protocols and Infertile Populations
Source: Biomedicines. 2024 Mar 29;12(4):760. doi: 10.3390/biomedicines12040760 (PMC11048410; doi:10.3390/biomedicines12040760)
Supplement: Supplementary file 1 [file biomedicines-12-00760-s001.zip]

Archive with 1 entries (1 files):
- biomedicines-2878236-supplementary.pdf
